# Supplementary material for: Music Improves Subjective Feelings Leading to Cardiac Autonomic Nervous Modulation: A Pilot Study
Source: Front Neurosci. 2017 Mar 10;11:108. doi: 10.3389/fnins.2017.00108 (PMC5344927; doi:10.3389/fnins.2017.00108)
Supplement: Supplementary file 1 [file Table1.XLSX]

## Sheet: Supplementary Table 1
	Supplementary Table 1. Descriptive statistics of self-reported subjective feelings in the silent and environmental music sessions.
	Axis	Session	min	Sample size	Mean	S.E.M.	Sampling variance	t-value	95% Confidence interval			pN a		p1 values b	p2 values c		Effect size d
									Low	High							Session	Time	Session:Time
	Fatigue-Healing	Silence	0	20	-33.1607	6.02265	725.446	-5.36658	-46.0937	-20.2276		0.625634					0.246	0.175	0.085
			5	20	-25.3402	5.84218	682.621	-4.22762	-37.8856	-12.7947		0.733019		0.999
			10	20	-21.9732	5.852	684.918	-3.65974	-34.5397	-9.4066		0.959789		0.993
			15	20	-18.6204	6.33927	803.726	-2.86294	-32.2333	-5.00749		0.766484		0.935
			20	20	-19.6695	6.53927	855.24	-2.93174	-33.7119	-5.62709		0.911477		0.964
			25	20	-20.7923	6.69327	895.996	-3.0278	-35.1654	-6.41923		0.980149		0.982
			30	20	-20.4674	7.03868	990.859	-2.83422	-35.5823	-5.35258		0.949643		0.978
		Music	0	19	-35.7581	4.69473	418.77	-7.41349	-45.8916	-25.6245		0.944845			1
			5	20	-6.29033	5.85345	685.257	-1.04743	-18.86	6.27934		0.611978		0.07	0.671
			10	18	7.94815	4.4207	351.767	1.74728	-1.64912	17.5454		0.848064		< 0.001	0.069
			15	18	17.2146	4.35706	341.711	3.83966	7.75553	26.6737		0.657419		< 0.001	0.008
			20	20	21.7307	6.69581	896.676	3.16324	7.35211	36.1092		0.994081		< 0.001	< 0.001
			25	20	25.9542	7.25631	1053.08	3.48621	10.372	41.5363		0.970582		< 0.001	< 0.001
			30	20	27.9938	7.16258	1026.05	3.80938	12.6129	43.3747		0.932023		< 0.001	< 0.001
	Sleepiness-Wakefulness	Silence	0	20	7.55717	6.47611	838.8	1.13738	-6.34961	21.464		0.994397					0.075	0.053	0.025
			5	20	-1.55217	7.58967	1152.06	-0.199332	-17.8502	14.7459		0.958724		0.999
			10	20	-3.72033	8.59898	1478.85	-0.421693	-22.1858	14.7451		0.952887		0.999
			15	20	-4.11483	9.31227	1734.37	-0.430683	-24.112	15.8823		0.89437		0.999
			20	20	-3.67633	9.48684	1800	-0.377707	-24.0484	16.6957		0.993737		0.999
			25	20	-5.5545	8.96533	1607.54	-0.603866	-24.8066	13.6976		0.845409		0.996
			30	19	3.28789	7.60238	1098.13	0.420947	-13.1218	19.6976		0.637751		1
		Music	0	20	3.94783	7.62436	1162.62	0.504682	-12.4247	20.3204		0.977792			1
			5	20	-7.68867	6.85013	938.486	-1.09399	-22.3986	7.02129		0.960092		0.999	0.999
			10	20	-18.2772	7.14096	1019.87	-2.49468	-33.6116	-2.94269		0.923634		0.77	0.99
			15	20	-29.7755	7.00623	981.746	-4.14225	-44.8207	-14.7303		0.988731		0.136	0.554
			20	20	-30.2887	6.74701	910.442	-4.37553	-44.7772	-15.8002		0.52791		0.12	0.492
			25	20	-30.8618	7.68757	1181.97	-3.91286	-47.3701	-14.3536		0.837636		0.105	0.578
			30	19	-32.7484	5.46462	567.379	-5.83298	-44.5438	-20.9531		0.999901		0.074	0.098
	Anxiety/Tention-Security/Relaxation	Silence	0	17	0.143726	3.65849	227.537	0.0381125	-7.85062	8.13807		0.608399					0.13	0.194	0.061
			5	20	13.5958	5.86698	688.43	2.25867	0.997091	26.1946		0.681302		0.936
			10	20	17.6139	6.42283	825.054	2.67295	3.82156	31.4063		0.744099		0.687
			15	20	17.401	5.87412	690.106	2.88731	4.78693	30.0151		0.946614		0.704
			20	20	16.7548	6.21698	773.017	2.62677	3.40451	30.1052		0.986121		0.756
			25	20	21.0727	6.06653	736.056	3.38564	8.04541	34.0999		0.936438		0.385
			30	20	20.6097	7.38345	1090.31	2.72067	4.75455	36.465		0.923675		0.424
		Music	0	17	-0.162941	4.05148	279.047	-0.0390169	-9.01603	8.69015		0.717612			1
			5	20	18.2167	5.54967	615.976	3.19937	6.29933	30.134		0.981805		0.608	0.999
			10	17	30.4965	3.36101	192.038	8.80269	23.1522	37.8408		0.670252		0.027	0.954
			15	14	36.6071	2.13147	63.6041	16.5499	31.8286	41.3857		0.824187		0.005	0.625
			20	20	43.3128	6.22035	773.856	6.78677	29.9553	56.6704		0.872051		< 0.001	0.054
			25	19	53.2128	4.80743	439.116	10.7737	42.836	63.5896		0.86457		< 0.001	0.006
			30	19	54.9498	5.3617	546.209	9.97523	43.3766	66.523		0.969042		< 0.001	< 0.001
	Gloomy-Refreshed feeling	Silent	0	18	-10.1198	3.58547	231.401	-2.74293	-17.9038	-2.33582		0.788461					0.12	0.006	0.042
			5	19	-13.1733	3.69321	259.156	-3.47177	-21.1451	-5.20156		0.90998		1
			10	19	-17.3625	4.04357	310.659	-4.17934	-26.0906	-8.63453		0.749572		0.999
			15	19	-18.9865	4.55608	394.399	-4.05614	-28.8208	-9.15223		0.61538		0.993
			20	19	-23.6663	5.26722	527.129	-4.37329	-35.0356	-12.2971		0.520421		0.82
			25	19	-21.9816	5.03683	482.023	-4.24777	-32.8535	-11.1096		0.792321		0.924
			30	19	-18.6353	4.98461	472.081	-3.63884	-29.3945	-7.87601		0.445939		0.995
		Music	0	19	-12.3988	3.4275	223.207	-3.52096	-19.797	-5.00054		0.415631			1
			5	19	-6.94491	4.57045	396.891	-1.479	-16.8102	2.92036		0.87289		0.999	0.999
			10	19	0.658772	4.0914	318.051	0.156719	-8.17248	9.49002		0.939817		0.843	0.362
			15	20	0.6465	5.53366	612.427	0.113872	-11.2365	12.5295		0.916455		0.831	0.211
			20	20	-2.89317	6.07516	738.151	-0.464171	-15.9389	10.1526		0.853628		0.984	0.143
			25	20	2.25817	6.02842	726.838	0.365102	-10.6873	15.2036		0.985086		0.686	0.034
			30	20	2.2125	4.65785	433.911	0.462978	-7.78975	12.2147		0.989242		0.691	0.139
	a	Normality test for each dataset, pN > 0.05 means normal distribution of data.
	b	Significantly different than at the zero point at the beginning of the session.
	c	Significantly different between the silent session and the music session at the same time.
	d	Partial eta-squared measures of effect size for the session, time, and interaction of session and time.
