# Supplementary material for: Music Improves Subjective Feelings Leading to Cardiac Autonomic Nervous Modulation: A Pilot Study
Source: Front Neurosci. 2017 Mar 10;11:108. doi: 10.3389/fnins.2017.00108 (PMC5344927; doi:10.3389/fnins.2017.00108)
Supplement: Supplementary file 2 [file Table2.XLSX]

## Sheet: Supplementary Table 2
	Supplementary Table 2. Effect size of self-reported subjective feelings in each measurement.
		Axis	Measurement	Effect size a
				Session	Time	Session:Time
		Fatigue-Healing	1st	0.263	0.071	0.044
			2nd	0.111	0.105	0.038
			3rd	0.114	0.075	0.035
		Sleepiness-Wakefulness	1st	0.028	0.014	0.006
			2nd	0.074	0.022	0.036
			3rd	0.023	0.032	< 0.001
		Anxiety/Tention-Security/Relaxation	1st	0.058	0.05	0.038
			2nd	0.05	0.105	0.014
			3rd	0.066	0.077	0.022
		Gloomy-Refreshed feeling	1st	0.133	< 0.001	0.029
			2nd	0.008	0.006	0.00144573
			3rd	0.02	< 0.001	0.01
	a	Partial eta-squared measures of effect size for the session, time, and interaction of session and time.
