# Supplementary material for: Music Improves Subjective Feelings Leading to Cardiac Autonomic Nervous Modulation: A Pilot Study
Source: Front Neurosci. 2017 Mar 10;11:108. doi: 10.3389/fnins.2017.00108 (PMC5344927; doi:10.3389/fnins.2017.00108)
Supplement: Supplementary file 3 [file Table3.XLSX]

## Sheet: Supplementary Table 3
	Supplementary Table 3. Changes in cardiac autonomic nervous modulations in the silent and enviromental music sessions.
		Session	Sample size	Mean	S.E.M.	Sampling variance	95% Confidence interval			pN a		p values b	Effect size c
							Low	High
	ΔHR	Silence	18	-2.49544	0.684397	8.43119	-3.98126	-1.00963		0.558		0.042	0.516
		Music	18	-4.13376	0.683115	8.39964	-5.61679	-2.65073		0.704
	ΔLF	Silence	17	121.387	39.8348	26975.8	34.3419	208.432		0.923		0.774	0.071
		Music	17	135.735	46.9633	37494.4	33.1127	238.357		0.608
	ΔHF	Silence	17	0.571296	27.943	13273.8	-60.4884	61.631		0.603		0.3	0.26
		Music	17	30.6212	33.4436	19014.1	-42.4581	103.701		0.583
	ΔLF/HF	Silence	18	0.493518	0.346169	2.157	-0.25801	1.24504		0.608		0.534	0.149
		Music	18	0.756296	0.204943	0.756027	0.311368	1.20122		0.983
	a	Normality test for each dataset, pN > 0.05 means a normal distribution of data
	b	Welch tests between the silent and music sessions were performed. p < 0.05 means significant differences.
	c	Effect size (Cohen's d) indicating the standardised difference between two means.
