# Supplementary material for: Music Improves Subjective Feelings Leading to Cardiac Autonomic Nervous Modulation: A Pilot Study
Source: Front Neurosci. 2017 Mar 10;11:108. doi: 10.3389/fnins.2017.00108 (PMC5344927; doi:10.3389/fnins.2017.00108)
Supplement: Supplementary file 4 [file Table4.XLSX]

## Sheet: Supplementary Table 4
	Supplementary Table 4. Correlation coefficient and statistics of relations between cardiac autonomic nervous modulations and subjective feelings.
		Axis	Session	min	Sample size	r a	p values b
	ΔHR	Δ(Fatigue–Healing)	Silence	30	18	-0.438	0.069
			Music		17	-0.525	0.031
		Δ(Sleepiness–Wakefulness)	Silence	30	17	0.273	0.29
			Music		17	0.132	0.613
		Δ(Anxiety/Tension–Security/Relaxation)	Silence	30	16	-0.484	0.057
			Music		16	-0.51	0.043
		Δ(Gloomy–Refreshed)	Silence	30	17	0.405	0.107
			Music		17	0.329	0.197
	ΔLF/HF	Δ(Fatigue–Healing)	Silence	30	18	-0.185	0.462
			Music		17	-0.431	0.084
		Δ(Sleepiness–Wakefulness)	Silence	30	17	-0.053	0.839
			Music		18	-0.423	0.08
		Δ(Anxiety/Tension–Security/Relaxation)	Silence	30	16	-0.111	0.683
			Music		16	-0.244	0.362
		Δ(Gloomy–Refreshed)	Silence	30	16	-0.27	0.312
			Music		17	-0.55	0.022
	a	Pearson’s correlation coefficient
	b	Values of p were obtained by a test of no correlation
